# Supplementary material for: Liquid-liquid phase separation in supercooled water from ultrafast heating of low-density amorphous ice
Source: Nat Commun. 2023 Jan 27;14:442. doi: 10.1038/s41467-023-36091-1 (PMC9883474; doi:10.1038/s41467-023-36091-1)
Supplement: Supplementary file 3 — Source Data [file 41467_2023_36091_MOESM3_ESM.xlsx]

## Sheet: Figure1
red		green		blue		black		magenta
density (g/cm^3)	T (K)	density (g/cm^3)	T (K)	density (g/cm^3)	T (K)	density (g/cm^3)	T (K)	density (g/cm^3)	T (K)
0.992135	194.937	1.02177	131.09	0.966207	199.295	1.02468	195.154	0.941722	133.03
0.988906	197.231	1.00818	137.39	0.954384	206.927	1.01998	196.145	0.937086	136.886
0.984942	199.921	0.993103	144.78	0.947291	212.379	1.01508	197.137	0.933113	140.445
0.981566	202.452	0.979212	152.654	0.94197	217.104	1.01058	198.018	0.929801	144.449
0.97863	204.826	0.962956	162.952	0.938424	221.101	1.00609	198.899	0.926159	148.453
0.975694	207.674	0.950542	172.764	0.938128	223.403	1.0022	200	0.924172	151.864
0.973786	210.364	0.939606	183.425	0.942266	224.251	0.996687	201.101	0.921192	156.314
0.972758	212.5	0.932217	192.39	0.955567	224.13	0.99117	202.423	0.919205	161.059
0.973052	214.161	0.928079	199.537	0.965911	223.645	0.984836	204.075	0.916887	167.14
0.974373	215.744	0.925714	205.595	0.975074	222.919	0.97748	205.727	0.914238	182.712
0.976722	216.93	0.926305	208.866	0.984532	221.586	0.971963	207.269	0.91457	194.428
0.980098	217.563	0.928	211	0.994581	220.132	0.96522	209.251	0.915232	207.034
0.988465	218.196	0.931034	212.742	1.00995	217.104	0.957659	211.454	0.914901	213.559
0.994631	218.038	0.93665	213.59	1.0265	212.985	0.953981	212.886	0.913907	218.157
1.00755	216.851	0.949064	213.833	1.04246	208.744	0.951325	213.987	0.912583	221.716
1.01474	215.981	0.961182	213.833	1.05665	204.989	0.949282	215.308	0.911921	224.386
1.02194	214.873	0.97064	213.348	1.06877	201.476	0.948056	216.41	0.912512	226.409
1.0303	213.37	0.983054	212.137	1.07823	199.174	0.947443	217.291	0.913811	227.082
1.03926	211.63	0.996355	210.319			0.948669	218.392	0.915563	227.203
1.04821	209.731	1.00995	207.654			0.951121	219.053	0.920199	227.352
1.05702	207.595	1.02414	204.262			0.953368	219.273	0.927815	227.5
1.0648	205.617	1.03921	200.143			0.957455	219.383	0.946358	227.055
1.07258	203.56	1.05872	194.692			0.964402	219.493	0.956291	226.314
1.08109	201.029	1.07645	189.24			0.978297	218.943	0.968543	225.275
1.08843	198.892	1.09832	182.335			0.987288	218.172	0.978477	223.941
1.099	195.49	1.12463	174.218			0.99444	217.731	0.991722	221.568
		1.14828	167.434			1.00364	216.85	1.00431	219.195
		1.16985	161.134			1.01549	215.529	1.01788	215.784
		1.187	156.531			1.02489	214.537	1.02781	212.966
		1.19911	153.623			1.0349	213.216	1.03974	209.11
						1.04266	212.114	1.05166	204.809
						1.05063	211.013	1.06358	199.619
						1.05921	209.692	1.07616	193.983
						1.06759	208.37	1.08742	188.199
						1.07903	206.388	1.09834	182.119
						1.09313	203.855	1.10993	175.593
						1.10315	202.093	1.12119	169.068
						1.11316	200.11	1.13245	162.246
						1.12399	197.907	1.14338	155.869
						1.13563	195.374	1.1553	149.047
								1.16556	143.411
								1.1745	138.369
								1.18378	133.475

## Sheet: Figure2a
green
density (g/cm^3)	T (K)
1.02177	131.09
1.00818	137.39
0.993103	144.78
0.979212	152.654
0.962956	162.952
0.950542	172.764
0.939606	183.425
0.932217	192.39
0.928079	199.537
0.925714	205.595
0.926305	208.866
0.928	211
0.931034	212.742
0.93665	213.59
0.949064	213.833
0.961182	213.833
0.97064	213.348
0.983054	212.137
0.996355	210.319
1.00995	207.654
1.02414	204.262
1.03921	200.143
1.05872	194.692
1.07645	189.24
1.09832	182.335
1.12463	174.218
1.14828	167.434
1.16985	161.134
1.187	156.531
1.19911	153.623

## Sheet: Figure2c
Q (1/Å)	S(Q)(HDA)	S(Q)(LDA)
1.39096	39.72	68.8831
1.40761	40.0764	75.6778
1.42427	41.4882	82.6562
1.44093	42.8181	91.56565
1.45759	44.8845	102.66025
1.47425	47.3183	115.24755
1.4909	48.7044	123.50965
1.50756	50.7286	141.1564
1.52422	53.9643	156.7566
1.54088	57.4554	175.64085
1.55754	59.6709	197.3532
1.5742	63.2906	220.1507
1.59085	67.8767	246.73055
1.60751	71.2444	277.3166
1.62417	78.8759	326.02735
1.64083	81.0313	333.3979
1.65749	84.7961	353.17645
1.67414	94.2448	370.1555
1.6908	95.2857	380.7815
1.70746	102.897	394.73555
1.72412	111.221	376.53495
1.74078	112.469	362.9417
1.75743	117.356	342.0307
1.77409	124.378	319.7304
1.79075	130.961	297.3443
1.80741	139.361	276.09945
1.82407	149.183	254.51525
1.84073	159.667	238.2765
1.85738	169.695	213.10575
1.87404	180.79	197.054
1.8907	194.038	181.258
1.90736	208.33	168.09925
1.92402	222.236	158.8169
1.94067	238.237	146.0954
1.95733	255.152	139.6747
1.97399	271.055	132.8943
1.99065	288.503	125.8708
2.00731	303.558	114.7674
2.02397	320.493	112.8985
2.04062	336.916	107.55415
2.05728	350.954	102.3011
2.07394	366.112	100.2628
2.0906	377.386	97.5018
2.10726	384.858	93.22335
2.12391	393.759	92.08705
2.14057	397.333	87.82235
2.15723	397.932	88.12705
2.17389	396.12	87.68485
2.19055	391.629	85.03385
2.2072	385.884	84.48935
2.22386	376.86	82.1667
2.24052	367.76	82.72165
2.25718	354.235	80.5695
2.27384	338.64	77.3927
2.2905	323.96	81.07385
2.30715	309.66	80.51615
2.32381	297.594	78.9998
2.34047	282.653	82.12985
2.35713	269.117	82.40265
2.37379	254.409	83.55765
2.39044	242.49	82.12875
2.4071	230.931	83.66105
2.42376	221.569	83.2887
2.44042	212.157	83.9498
2.45708	204.866	88.0825
2.47374	196.122	88.3784
2.49039	188.087	88.34925
2.50705	182.752	93.70295
2.52371	176.774	92.60075
2.54037	171.519	94.00435
2.55703	166.212	97.4743
2.57368	161.601	100.93215
2.59034	159.712	105.0368
2.607	157.809	103.9764

## Sheet: Figure3
q	-8.4 ns	8.4 ns	100 ns	1 ms	10 ms
1.39096	125.242	131.315	130.923	134.292	97.0576
1.40761	137.596	142.577	142.057	140.743	104.854
1.42427	150.284	154.044	155.945	153.087	113.455
1.44093	166.483	170.896	166.106	164.567	124.46
1.45759	186.655	183.951	186.135	182.133	137.989
1.47425	209.541	201.929	204.136	201.029	149.594
1.4909	224.563	221.835	222.162	219.806	167.367
1.50756	256.648	241.258	244.145	242.153	184.43
1.52422	285.012	269.654	271.74	271.057	206.745
1.54088	319.347	289.797	302.743	298.743	226.171
1.55754	358.824	326.531	334.326	333.137	254.675
1.5742	400.274	366.315	371.332	370.172	284.81
1.59085	448.601	402.443	410.062	401.153	339.066
1.60751	504.212	442.081	455.189	456.113	719.037
1.62417	592.777	498.482	499.709	507.968	732.837
1.64083	606.178	523.332	535.719	536.214	638.917
1.65749	642.139	553.824	563.029	44	646.249
1.67414	673.01	577.301	590.023	587.722	674.585
1.6908	692.33	596.686	602.706	596.136	748.893
1.70746	717.701	616.351	618.291	662.221	1438.55
1.72412	684.609	626.088	625.102	656.099	1024.86
1.74078	659.894	585.756	582.525	587.32	664.622
1.75743	621.874	558.16	558.279	560.386	590.95
1.77409	581.328	525.915	535.019	528.263	538.604
1.79075	540.626	499.601	503.263	496.711	490.668
1.80741	501.999	468.498	471.177	461.118	458.028
1.82407	462.755	438.335	440.939	438.35	503.443
1.84073	433.23	408.344	411.268	413.911	372.505
1.85738	387.465	381.903	385.482	385.773	322.886
1.87404	358.28	360.798	360.095	354.02	295.038
1.8907	329.56	338.461	340.034	334.562	278.089
1.90736	305.635	316.778	325.695	321.247	251.547
1.92402	288.758	304.657	303.34	310.055	237.031
1.94067	265.628	286.461	302.118	284.348	224.339
1.95733	253.954	277.144	277.652	279.102	212.6
1.97399	241.626	264.438	264.211	271.403	206.598
1.99065	228.856	254.124	254.274	258.384	201.057
2.00731	208.668	241.915	246.518	240.812	194.755
2.02397	205.27	231.548	242.018	232.461	186.94
2.04062	195.553	226.507	230.168	220.905	181.197
2.05728	186.002	224.077	221.998	220.045	174.692
2.07394	182.296	214.973	213.859	216.345	172.688
2.0906	177.276	211.457	208.396	211.259	163.86
2.10726	169.497	202.848	201.115	198.877	164.933
2.12391	167.431	199.835	195.267	196.91	164.762
2.14057	159.677	198.089	196.729	189.601	158.904
2.15723	160.231	189.229	187.486	189.338	155.189
2.17389	159.427	192.498	187.705	190.687	158.216
2.19055	154.607	188.68	181.324	182.567	156.551
2.2072	153.617	183.557	182.582	185.427	193.056
2.22386	149.394	182.891	179.063	179.286	156.11
2.24052	150.403	183.469	177.614	174.463	151.348
2.25718	146.49	186.087	173.69	179.003	149.565
2.27384	140.714	179.191	174.819	174.305	151.407
2.2905	147.407	180.282	173.695	173.082	148.357
2.30715	146.393	176.572	174.248	174.663	148.53
2.32381	143.636	175.82	176.072	177.057	150.288
2.34047	149.327	180.196	172.763	175.229	172.441
2.35713	149.823	181.245	173.562	176.045	176.384
2.37379	151.923	187.558	173.433	170.138	149.835
2.39044	149.325	180.354	175.407	170.381	163.429
2.4071	152.111	178.71	175.074	180.792	156.897
2.42376	151.434	185.026	178.144	181.913	155.899
2.44042	152.636	186.085	179.165	176.457	152.373
2.45708	160.15	185.407	177.593	179.148	159.371
2.47374	160.688	180.837	185.858	185.63	163.375
2.49039	160.635	188.131	188.914	181.876	168.228
2.50705	170.369	194.42	188.435	190.648	162.349
2.52371	168.365	198.981	191.767	191.325	166.448
2.54037	170.917	197.024	190.608	190.117	170.247
2.55703	177.226	198.317	197.399	201.567	173.363
2.57368	183.513	210.635	200.021	201.559	176.155
2.59034	190.976	214.455	203.12	202.233	177.968
2.607	189.048	210.649	207.798	211.2	190.897
2.62366	201.406	214.574	212.982	213.153	189.699
2.64032	198.514	223.575	220.636	216.569	194.791
2.65697	213.915	225.095	220.145	224.136	205.677
2.67363	215.399	230.225	227.641	235.941	211.344
2.69029	222.456	239.561	241.084	238.274	215.007
2.70695	234.038	238.57	239.631	238.148	227.793

## Sheet: Figure4
delay	HDL	LDL	Crystalline ice
0.0084	0.10094	0.88072	0
0.0168	0.097	0.8933	0
0.0336	0.1023	0.88041	0
0.042	0.11234	0.87048	0
0.0504	0.13728	0.82579	0
0.0588	0.12979	0.85856	0
0.084	0.12613	0.83874	0
0.1	0.12541	0.83274	0
0.15	0.16159	0.75734	0
0.2	0.13532	0.877	0
0.3	0.14694	0.81548	0
1	0.08919	0.84875	0
3	0.09146	0.71381	0.13974
10	0.0807	0.4864	0.34941
100	0.0266	0.13792	0.80324

## Sheet: Figure5
q	-8.4 ns	8.4 ns	50 ns	100 ns	1 ms	10 ms			Time (ms)	Integrated difference SAXS intensity (a. u.)
0.10828	-4.23659	20.6898	43.2575	30.4629	13.477	-0.32811			0.0084	106.743
0.12494	5.30564	15.232	25.1884	20.1778	7.53861	-0.28757			0.0168	135.456
0.14159	-5.89632	14.2088	18.3927	10.4094	3.75151	0.2263			0.0336	165.107
0.15825	0.3793	12.5834	14.1296	10.3465	5.35937	0.11155			0.042	189.011
0.17491	-0.11355	7.0229	15.9949	9.32081	7.54047	0.24676			0.0504	184.792
0.19157	-0.94706	8.83318	11.2128	9.4629	2.99869	-0.06839			0.0588	187.696
0.20823	0.0781	1.46565	11.5986	6.18583	5.25973	-0.2479			0.084	140.813
0.22489	0.48643	7.19721	7.23337	3.38639	4.79967	0.35274			0.1	119.86
0.24154	-0.27987	5.43059	9.11363	8.88212	1.83915	0.19148			0.15	112.813
0.2582	0.74358	5.85093	10.1508	5.70781	2.33512	-0.32902			0.2	110.059
0.27486	0.42182	3.98603	10.2159	8.58885	3.69357	-0.08867			0.3	79.3483
0.29152	2.85634	4.24232	8.30333	6.60171	1.85328	0.06522			1	50.7734
0.30818	1.87403	3.37205	7.235	5.13721	1.93439	0.04679			3	31.42
0.32483	0.42283	5.14685	10.2271	4.23613	3.56069	0.01453			10	-1.55604
0.34149	-1.13293	2.98255	6.26017	3.14117	0.80921	-0.12412
0.35815	0.00929	5.64785	7.9341	4.68792	2.0006	-0.10972
0.37481	-3.86837	2.72735	6.66917	3.31204	4.42376	0.12823
0.39147	0.50386	2.18116	6.277	3.66185	1.71182	-0.04541
0.40813	-1.01005	5.0272	8.3406	3.25395	4.06077	-0.12207
0.42478	-0.24238	2.72322	4.11443	6.0029	-0.50576	-0.04927
0.44144	1.7325	6.2418	6.4111	3.62143	1.00493	-0.01188
0.4581	-1.12627	5.06566	5.49757	4.43647	-0.77277	-0.0315
0.47476	2.63896	3.59073	4.78537	3.50972	1.34306	-0.1641
0.49141	3.45327	6.12478	5.3303	5.19801	1.89704	-0.27879
0.50807	3.1015	3.75247	6.42457	4.45768	3.24719	-0.10902

## Sheet: Figure6
q	30 ms	2 s
2.72361	196.724	167.389
2.72694	206.742	173.066
2.73027	205.409	178.671
2.7336	209.71	180.793
2.73693	215.587	185.74
2.74027	204.542	195.841
2.7436	211.426	200.132
2.74693	213.269	199.672
2.75026	225.87	192.798
2.75359	233.44	205.826
2.75692	236.208	205.799
2.76026	239.091	214.226
2.76359	248.398	219.48
2.76692	252.879	235.783
2.77025	262.618	247.127
2.77358	284.177	272.892
2.77691	323.594	290.78
2.78024	400.541	324.985
2.78358	564.436	369.605
2.78691	794.304	449.614
2.79024	782.495	655.81
2.79357	646.432	1070.07
2.7969	541.857	1432.39
2.80023	449.284	1303.66
2.80357	390.334	857.094
2.8069	350.44	583.877
2.81023	323.252	463.962
2.81356	296.612	407.969
2.81689	290.169	371.509
2.82022	271.165	328.925
2.82356	268.003	296.144
2.82689	263.656	289.486
2.83022	252.823	283.11
2.83355	246.573	277.702
2.83688	253.764	272.314
2.84021	252.246	259.68
2.84355	248.955	250.953
2.84688	252.413	245.755
2.85021	256.148	239.137
2.85354	252.206	235.907
2.85687	242.643	234.178
2.8602	244.582	243.204

## Sheet: FigureS1
Thickness (mm)	Samples		DT(K)	mm
4.5	0		0	69.7023
13.5	0		1	69.3455
22.5	1		2	68.9905
31.5	4		3	68.6373
40.5	5		4	68.286
49.5	10		5	67.9364
58.5	11		6	67.5886
67.5	11		7	67.2426
76.5	7		8	66.8984
85.5	4		9	66.5559
94.5	4		10	66.2152
103.5	3		11	65.8763
112.5	2		12	65.539
121.5	7		13	65.2035
130.5	3		14	64.8697
139.5	1		15	64.5377
148.5	0		16	64.2073
157.5	0		17	63.8786
			18	63.5516
			19	63.2263
			20	62.9026
			21	62.5806
			22	62.2602
			23	61.9415
			24	61.6244
			25	61.309
			26	60.9951
			27	60.6829
			28	60.3722
			29	60.0632
			30	59.7557
			31	59.4498
			32	59.1455
			33	58.8427
			34	58.5415
			35	58.2418
			36	57.9436
			37	57.647
			38	57.3519
			39	57.0583
			40	56.7662
			41	56.4756
			42	56.1865
			43	55.8989
			44	55.6127
			45	55.3281
			46	55.0448
			47	54.763
			48	54.4827
			49	54.2038
			50	53.9263
			51	53.6503
			52	53.3756
			53	53.1024
			54	52.8306
			55	52.5601
			56	52.291
			57	52.0234
			58	51.757
			59	51.4921
			60	51.2285
